# Supplementary material for: Agelasine Diterpenoids and Cbl-b Inhibitory Ageliferins from the Coralline Demosponge Astrosclera willeyana
Source: Mar Drugs. 2021 Jun 24;19(7):361. doi: 10.3390/md19070361 (PMC8307156; doi:10.3390/md19070361)
Supplement: Supplementary file 1 [file marinedrugs-19-00361-s001.zip]

Archive with 1 entries (1 files):
- marinedrugs-1271726-supplementary.pdf
